# Supplementary material for: Research on the impact of coupling and coordination of rural consumption power system on the consumption of rural residents in China
Source: PLoS One. 2025 Sep 2;20(9):e0329085. doi: 10.1371/journal.pone.0329085 (PMC12404374; doi:10.1371/journal.pone.0329085)
Supplement: S1 Data — (XLS) [file pone.0329085.s001.xls]

## Sheet: Sheet1
id	provice	year	Chd	com	inc
1	Beijing	2002	0.709591	3678	5398
1	Beijing	2003	0.7133	4082	5602
1	Beijing	2004	0.727448	4563	6170
1	Beijing	2005	0.746839	5274	7346
1	Beijing	2006	0.75412	5681	8275
1	Beijing	2007	0.762803	6348	9440
1	Beijing	2008	0.773771	7228	10662
1	Beijing	2009	0.768843	8848	11669
1	Beijing	2010	0.782202	9182	13262
1	Beijing	2011	0.773444	11021	14736
1	Beijing	2012	0.783644	11828	16476
1	Beijing	2013	0.79734	10771	17101
1	Beijing	2014	0.791866	11722	18867
1	Beijing	2015	0.801546	12582	20569
1	Beijing	2016	0.814245	13379	22310
1	Beijing	2017	0.823017	14443	24240
1	Beijing	2018	0.832608	15629	26490
1	Beijing	2019	0.839889	17264	28928
1	Beijing	2020	0.84398	20913	30126
1	Beijing	2021	0.850968	23574	33303
1	Beijing	2022	0.857957	26235	34754
2	Tianjng	2002	0.731578	2164	4279
2	Tianjng	2003	0.763864	2320	4566
2	Tianjng	2004	0.759673	2642	5020
2	Tianjng	2005	0.745164	3036	5580
2	Tianjng	2006	0.757564	3341	6228
2	Tianjng	2007	0.76459	3538	7010
2	Tianjng	2008	0.753973	3825	7911
2	Tianjng	2009	0.776705	4273	8688
2	Tianjng	2010	0.795558	4937	10075
2	Tianjng	2011	0.788905	6725	12321
2	Tianjng	2012	0.786921	8337	14026
2	Tianjng	2013	0.778776	12491.2	15353
2	Tianjng	2014	0.785134	13738.6	17014
2	Tianjng	2015	0.785286	14739.4	18482
2	Tianjng	2016	0.786602	15912.1	20076
2	Tianjng	2017	0.7868	16385.9	21754
2	Tianjng	2018	0.793324	16863.3	23065
2	Tianjng	2019	0.804404	17843.3	24804
2	Tianjng	2020	0.812447	16844	25691
2	Tianjng	2021	0.821248	19286	27955
2	Tianjng	2022	0.83005	21728	29018
3	Hebei	2002	0.633137	1044	2685
3	Hebei	2003	0.619272	1098	2853
3	Hebei	2004	0.623136	1674	3171
3	Hebei	2005	0.636493	1908	3482
3	Hebei	2006	0.647331	2520	3802
3	Hebei	2007	0.65439	3132	4293
3	Hebei	2008	0.660679	5058	4795
3	Hebei	2009	0.653421	6012	5150
3	Hebei	2010	0.67331	7056	5958
3	Hebei	2011	0.680568	8694	7120
3	Hebei	2012	0.690575	10854	8081
3	Hebei	2013	0.675817	8718.52	9188
3	Hebei	2014	0.695581	15440.6	10186
3	Hebei	2015	0.695312	13760.1	11051
3	Hebei	2016	0.710705	15715.4	11919
3	Hebei	2017	0.721743	21682.3	12881
3	Hebei	2018	0.728543	23997.6	14031
3	Hebei	2019	0.734864	32958	15373
3	Hebei	2020	0.740251	12644	16467
3	Hebei	2021	0.747552	15391	18179
3	Hebei	2022	0.754853	18138	19364
4	Shanxi	2002	0.4081	1355	2150
4	Shanxi	2003	0.434633	1434	2299
4	Shanxi	2004	0.460791	1636	2590
4	Shanxi	2005	0.440817	1878	2891
4	Shanxi	2006	0.438395	2253	3181
4	Shanxi	2007	0.448898	2683	3666
4	Shanxi	2008	0.459886	3098	4097
4	Shanxi	2009	0.458794	3305	4244
4	Shanxi	2010	0.474783	3664	4736
4	Shanxi	2011	0.486505	4587	5601
4	Shanxi	2012	0.495515	5566	6357
4	Shanxi	2013	0.49907	6457.75	7949
4	Shanxi	2014	0.506123	6991.69	8809
4	Shanxi	2015	0.505045	7421.16	9454
4	Shanxi	2016	0.50836	8028.77	10082
4	Shanxi	2017	0.518554	8424.01	10788
4	Shanxi	2018	0.530655	9172.22	11750
4	Shanxi	2019	0.633731	9728.42	12902
4	Shanxi	2020	0.676158	10290	13878
4	Shanxi	2021	0.733747	11410	15308
4	Shanxi	2022	0.791336	12530	16323
5	Neimenggu	2002	0.659041	1647	2086
5	Neimenggu	2003	0.636205	1771	2268
5	Neimenggu	2004	0.651777	2083	2606
5	Neimenggu	2005	0.650075	2446	2989
5	Neimenggu	2006	0.655875	2772	3342
5	Neimenggu	2007	0.657294	3256	3953
5	Neimenggu	2008	0.65845	3618	4656
5	Neimenggu	2009	0.658076	3968	4938
5	Neimenggu	2010	0.669659	4461	5530
5	Neimenggu	2011	0.686665	5508	6642
5	Neimenggu	2012	0.690754	6382	7611
5	Neimenggu	2013	0.692852	9079.59	8985
5	Neimenggu	2014	0.700796	9972.24	9976
5	Neimenggu	2015	0.700322	10637.4	10776
5	Neimenggu	2016	0.703491	11462.6	11609
5	Neimenggu	2017	0.715761	12184.4	12584
5	Neimenggu	2018	0.722976	12661.5	13803
5	Neimenggu	2019	0.723451	13816	15283
5	Neimenggu	2020	0.72842	13594	16567
5	Neimenggu	2021	0.732266	15691	18337
5	Neimenggu	2022	0.736111	17788	19641
6	Liaoning	2002	0.617331	1781	2751
6	Liaoning	2003	0.627932	1884	2934
6	Liaoning	2004	0.646921	2073	3307
6	Liaoning	2005	0.643578	2806	3690
6	Liaoning	2006	0.648436	3067	4090
6	Liaoning	2007	0.662687	3368	4773
6	Liaoning	2008	0.675793	3814	5576
6	Liaoning	2009	0.67195	4254	5958
6	Liaoning	2010	0.694369	4490	6908
6	Liaoning	2011	0.691587	5406	8297
6	Liaoning	2012	0.694159	5998	9384
6	Liaoning	2013	0.691696	7032.15	10161
6	Liaoning	2014	0.700894	7800.75	11191
6	Liaoning	2015	0.697508	8872.84	12057
6	Liaoning	2016	0.697295	9953.15	12881
6	Liaoning	2017	0.705092	10787.3	13747
6	Liaoning	2018	0.715176	11455	14656
6	Liaoning	2019	0.724269	12030.2	16108
6	Liaoning	2020	0.734022	12311	17450
6	Liaoning	2021	0.74361	14606	19217
6	Liaoning	2022	0.753199	16901	19908
7	Jiling	2002	0.653968	1781	2301
7	Jiling	2003	0.6391	1884	2530
7	Jiling	2004	0.66514	2073	3000
7	Jiling	2005	0.655415	2806	3264
7	Jiling	2006	0.656054	3067	3641
7	Jiling	2007	0.662874	3368	4191
7	Jiling	2008	0.668393	3814	4933
7	Jiling	2009	0.671097	4254	5266
7	Jiling	2010	0.685135	4490	6237
7	Jiling	2011	0.696847	5406	7510
7	Jiling	2012	0.695697	5998	8598
7	Jiling	2013	0.686605	7032.15	9781
7	Jiling	2014	0.692574	7800.75	10780
7	Jiling	2015	0.686723	8872.84	11326
7	Jiling	2016	0.698978	9953.15	12123
7	Jiling	2017	0.693519	10787.3	12950
7	Jiling	2018	0.703155	11455	13748
7	Jiling	2019	0.717898	12030.2	14936
7	Jiling	2020	0.729237	11864	16067
7	Jiling	2021	0.741427	13411	17642
7	Jiling	2022	0.753616	14958	18134
8	Heilongjiang	2002	0.631758	1674	2405
8	Heilongjiang	2003	0.63594	1662	2509
8	Heilongjiang	2004	0.644219	1837	3005
8	Heilongjiang	2005	0.633099	2545	3221
8	Heilongjiang	2006	0.643923	2618	3552
8	Heilongjiang	2007	0.653275	3117	4132
8	Heilongjiang	2008	0.662578	3845	4856
8	Heilongjiang	2009	0.660805	4241	5207
8	Heilongjiang	2010	0.680229	4391	6211
8	Heilongjiang	2011	0.674737	5334	7591
8	Heilongjiang	2012	0.691747	5718	8604
8	Heilongjiang	2013	0.689393	7191.7	9369
8	Heilongjiang	2014	0.700073	7829.99	10453
8	Heilongjiang	2015	0.695892	8391.48	11095
8	Heilongjiang	2016	0.706184	9423.83	11832
8	Heilongjiang	2017	0.713993	10523.9	12665
8	Heilongjiang	2018	0.726937	11416.8	13804
8	Heilongjiang	2019	0.740616	12494.8	14982
8	Heilongjiang	2020	0.753805	12360	16168
8	Heilongjiang	2021	0.767117	15225	17889
8	Heilongjiang	2022	0.780428	18090	18577
9	Shanghai	2002	0.718245	5302	3980
9	Shanghai	2003	0.746508	5670	4239
9	Shanghai	2004	0.75627	6329	4754
9	Shanghai	2005	0.747365	7278	5276
9	Shanghai	2006	0.746365	8006	5813
9	Shanghai	2007	0.748059	8845	6561
9	Shanghai	2008	0.750735	9120	7356
9	Shanghai	2009	0.754961	9804	8004
9	Shanghai	2010	0.758059	10210	9118
9	Shanghai	2011	0.780612	11049	10805
9	Shanghai	2012	0.783021	11971	12202
9	Shanghai	2013	0.785716	13016.2	13521
9	Shanghai	2014	0.776451	14820.1	14958
9	Shanghai	2015	0.783486	16152.3	16257
9	Shanghai	2016	0.788132	17070.8	17606
9	Shanghai	2017	0.796484	18089.8	19158
9	Shanghai	2018	0.810567	19964.7	20845
9	Shanghai	2019	0.822002	22448.9	22675
9	Shanghai	2020	0.835203	22095	34911
9	Shanghai	2021	0.847962	27205	38521
9	Shanghai	2022	0.860721	32315	39729
10	Jiangsu	2002	0.7288	2625.2	3972
10	Jiangsu	2003	0.7351	2704.4	4229
10	Jiangsu	2004	0.7502	3035.1	4740
10	Jiangsu	2005	0.75	3547.1	5258
10	Jiangsu	2006	0.7641	4135.2	5791
10	Jiangsu	2007	0.7763	4791.7	6533
10	Jiangsu	2008	0.7727	5328.4	7322
10	Jiangsu	2009	0.7565	5804.5	7962
10	Jiangsu	2010	0.7727	6542.9	9067
10	Jiangsu	2011	0.7738	7693.3	10744
10	Jiangsu	2012	0.7794	8655	12133
10	Jiangsu	2013	0.7897	9607	13521
10	Jiangsu	2014	0.8252	11820	14958
10	Jiangsu	2015	0.8311	12883	16257
10	Jiangsu	2016	0.8442	14428	17606
10	Jiangsu	2017	0.8623	15612	19158
10	Jiangsu	2018	0.8799	16567	20845
10	Jiangsu	2019	0.8913	17716	22675
10	Jiangsu	2020	0.906833	17022	24198
10	Jiangsu	2021	0.921333	21130	26791
10	Jiangsu	2022	0.935833	25238	28486
11	Zhejiang	2002	0.738034	3693	4940
11	Zhejiang	2003	0.722541	4285	5389
11	Zhejiang	2004	0.744399	4659	5944
11	Zhejiang	2005	0.734105	5433	6660
11	Zhejiang	2006	0.733935	6057	7335
11	Zhejiang	2007	0.737177	6802	8265
11	Zhejiang	2008	0.748628	7534	9258
11	Zhejiang	2009	0.747649	7732	10007
11	Zhejiang	2010	0.768611	8929	11303
11	Zhejiang	2011	0.800754	9965	13071
11	Zhejiang	2012	0.80097	10653	14552
11	Zhejiang	2013	0.820662	12803.3	17494
11	Zhejiang	2014	0.810798	14497.8	19373
11	Zhejiang	2015	0.814875	16107.7	21125
11	Zhejiang	2016	0.815515	17358.9	22866
11	Zhejiang	2017	0.82151	18093.4	24956
11	Zhejiang	2018	0.824872	19706.8	27302
11	Zhejiang	2019	0.831406	21351.7	29876
11	Zhejiang	2020	0.835826	21555	31930
11	Zhejiang	2021	0.840774	25415	35247
11	Zhejiang	2022	0.845721	29275	37565
12	Anhui	2002	0.466317	1476	2118
12	Anhui	2003	0.458049	1596	2127
12	Anhui	2004	0.457572	1814	2499
12	Anhui	2005	0.481059	2196	2641
12	Anhui	2006	0.509195	2421	2969
12	Anhui	2007	0.515497	2754	3556
12	Anhui	2008	0.530225	3284	4202
12	Anhui	2009	0.555229	3655	4504
12	Anhui	2010	0.567947	4013	5285
12	Anhui	2011	0.586471	4957	6232
12	Anhui	2012	0.601246	5556	7160
12	Anhui	2013	0.603036	7200.33	8850
12	Anhui	2014	0.628415	7980.76	9916
12	Anhui	2015	0.629778	8975.21	10821
12	Anhui	2016	0.633713	10287.3	11720
12	Anhui	2017	0.638223	11106.1	12758
12	Anhui	2018	0.651548	12748.1	13996
12	Anhui	2019	0.650398	14545.8	15416
12	Anhui	2020	0.658898	15024	16620
12	Anhui	2021	0.664985	17163	18372
12	Anhui	2022	0.671072	19302	19575
13	Hujian	2002	0.503123	2583	3539
13	Hujian	2003	0.51531	2716	3734
13	Hujian	2004	0.522249	3016	4089
13	Hujian	2005	0.519102	3293	4450
13	Hujian	2006	0.536484	3591	4835
13	Hujian	2007	0.546198	4053	5467
13	Hujian	2008	0.546363	4662	6196
13	Hujian	2009	0.561038	5016	6680
13	Hujian	2010	0.56436	5498	7427
13	Hujian	2011	0.587376	6541	8779
13	Hujian	2012	0.604301	7402	9967
13	Hujian	2013	0.60162	9986.15	11405
13	Hujian	2014	0.612291	11055.9	12650
13	Hujian	2015	0.614845	11960.8	13793
13	Hujian	2016	0.619819	12910.8	14999
13	Hujian	2017	0.624235	14003.4	16335
13	Hujian	2018	0.633752	14942.8	17821
13	Hujian	2019	0.640298	16281.4	19568
13	Hujian	2020	0.648825	16339	20880
13	Hujian	2021	0.656857	19290	23229
13	Hujian	2022	0.664889	22241	24987
14	Jiangxi	2002	0.40953	1785	2335.4
14	Jiangxi	2003	0.460182	1908	2494.78
14	Jiangxi	2004	0.492476	2095	2836.93
14	Jiangxi	2005	0.484887	2484	3193.94
14	Jiangxi	2006	0.516265	2677	3541
14	Jiangxi	2007	0.534602	2994	4151.8
14	Jiangxi	2008	0.54311	3309	4825.27
14	Jiangxi	2009	0.559615	3533	5238.02
14	Jiangxi	2010	0.57518	3912	5991.17
14	Jiangxi	2011	0.574148	4660	7132.77
14	Jiangxi	2012	0.585639	5129	8103.39
14	Jiangxi	2013	0.604279	6807.4	9089
14	Jiangxi	2014	0.621797	7548.26	10117
14	Jiangxi	2015	0.625389	8485.59	11139.1
14	Jiangxi	2016	0.635239	9128.27	12137.7
14	Jiangxi	2017	0.64552	9870.38	13241.8
14	Jiangxi	2018	0.656342	10885.2	14459.9
14	Jiangxi	2019	0.66446	12496.7	15796.3
14	Jiangxi	2020	0.674381	13579	16981
14	Jiangxi	2021	0.683851	15663	18684
14	Jiangxi	2022	0.693322	17747	19936
15	Shangdong	2002	0.591466	1998	2948
15	Shangdong	2003	0.59763	2133	3150
15	Shangdong	2004	0.612854	2389	3507
15	Shangdong	2005	0.616755	2736	3931
15	Shangdong	2006	0.651037	3144	4368
15	Shangdong	2007	0.651434	3622	4985
15	Shangdong	2008	0.643782	4077	5641
15	Shangdong	2009	0.651119	4417	6119
15	Shangdong	2010	0.673644	4807	6990
15	Shangdong	2011	0.697729	5901	8342
15	Shangdong	2012	0.699387	6776	9447
15	Shangdong	2013	0.696515	6877.28	10687
15	Shangdong	2014	0.709258	7962.23	11882
15	Shangdong	2015	0.71203	8747.63	12930
15	Shangdong	2016	0.717112	9518.88	13954
15	Shangdong	2017	0.720124	10342.1	15118
15	Shangdong	2018	0.728092	11270.1	16297
15	Shangdong	2019	0.73874	12308.9	17775
15	Shangdong	2020	0.747602	12660	18753
15	Shangdong	2021	0.75691	14299	20794
15	Shangdong	2022	0.766219	15938	22110
16	Helan	2002	0.586902	1375.6	1734
16	Helan	2003	0.593987	1451.51	1819
16	Helan	2004	0.606526	1508.67	2156
16	Helan	2005	0.609466	1664.09	2372
16	Helan	2006	0.613278	1891.57	2556
16	Helan	2007	0.625443	2229.28	2833
16	Helan	2008	0.640349	2676.41	3208
16	Helan	2009	0.648299	3044.21	3528
16	Helan	2010	0.679601	3388.47	4551
16	Helan	2011	0.668693	3682.21	5549
16	Helan	2012	0.684496	4319.95	6239
16	Helan	2013	0.688711	5032.14	7108
16	Helan	2014	0.70792	5627.73	8216
16	Helan	2015	0.713198	6438.12	9149
16	Helan	2016	0.716735	7887.45	10288
16	Helan	2017	0.729063	8586.59	11665
16	Helan	2018	0.742963	9211.52	13423
16	Helan	2019	0.749211	10392	12037.7
16	Helan	2020	0.76056	12201	16108
16	Helan	2021	0.770634	14073	17533
16	Helan	2022	0.780708	15945	18697
17	Hubei	2002	0.635546	1746	2444
17	Hubei	2003	0.642676	1802	2567
17	Hubei	2004	0.636353	2089	2890
17	Hubei	2005	0.629543	2430	3099
17	Hubei	2006	0.635559	2732	3419
17	Hubei	2007	0.62823	3090	3997
17	Hubei	2008	0.643859	3653	4656
17	Hubei	2009	0.649115	3725	5035
17	Hubei	2010	0.677472	4091	5832
17	Hubei	2011	0.683555	5011	6898
17	Hubei	2012	0.686537	5727	7852
17	Hubei	2013	0.691791	7849.52	9692
17	Hubei	2014	0.709718	8680.93	10849
17	Hubei	2015	0.713685	9803.15	11844
17	Hubei	2016	0.726767	10938.3	12725
17	Hubei	2017	0.730062	11632.5	13812
17	Hubei	2018	0.738356	13946.3	14978
17	Hubei	2019	0.742459	15328	16391
17	Hubei	2020	0.749356	14472	16306
17	Hubei	2021	0.755555	17647	18259
17	Hubei	2022	0.761754	20822	19709
18	Hunan	2002	0.563671	1990.3	2397.9
18	Hunan	2003	0.568495	2068.7	2532.9
18	Hunan	2004	0.586035	2139.2	2837.8
18	Hunan	2005	0.594854	2472.3	3117.7
18	Hunan	2006	0.617325	2756.4	3389.8
18	Hunan	2007	0.626299	3013.1	3904.3
18	Hunan	2008	0.633894	3377.4	4512.5
18	Hunan	2009	0.64458	3805	4910
18	Hunan	2010	0.659651	4020.9	5622
18	Hunan	2011	0.674508	4310.4	6567.1
18	Hunan	2012	0.685098	5179.4	7440.2
18	Hunan	2013	0.707482	5870.1	9028.6
18	Hunan	2014	0.721288	7832.6	10060.2
18	Hunan	2015	0.736669	9024.8	10992.5
18	Hunan	2016	0.742812	9690.6	10060.2
18	Hunan	2017	0.742839	10629.9	12935.8
18	Hunan	2018	0.758067	11533.6	14092.5
18	Hunan	2019	0.767873	12720.5	15394.8
18	Hunan	2020	0.781293	14974	16585
18	Hunan	2021	0.79381	16951	18295
18	Hunan	2022	0.806327	18928	19546
19	Guangdong	2002	0.72778	2825	3912
19	Guangdong	2003	0.729119	2927	4055
19	Guangdong	2004	0.741427	3241	4366
19	Guangdong	2005	0.732989	3708	4690
19	Guangdong	2006	0.735317	3886	5080
19	Guangdong	2007	0.736072	4202	5624
19	Guangdong	2008	0.739604	4872	6400
19	Guangdong	2009	0.747017	5020	6907
19	Guangdong	2010	0.76061	5516	7890
19	Guangdong	2011	0.772507	6726	9372
19	Guangdong	2012	0.790347	7459	10543
19	Guangdong	2013	0.796248	8937.76	11068
19	Guangdong	2014	0.806552	10043.2	12246
19	Guangdong	2015	0.806879	11103	13360
19	Guangdong	2016	0.81921	12414.8	14512
19	Guangdong	2017	0.828385	13199.6	15780
19	Guangdong	2018	0.83766	15411.3	17168
19	Guangdong	2019	0.844381	16949.4	18818
19	Guangdong	2020	0.852805	17132	20143
19	Guangdong	2021	0.860803	20012	22306
19	Guangdong	2022	0.868801	22892	23598
20	Guangxi	2002	0.679721	1686	2013
20	Guangxi	2003	0.690174	1751	2095
20	Guangxi	2004	0.701321	1929	2305
20	Guangxi	2005	0.689938	2350	2495
20	Guangxi	2006	0.690329	2414	2770
20	Guangxi	2007	0.704711	2747	3224
20	Guangxi	2008	0.72062	2985	3690
20	Guangxi	2009	0.731327	3231	3980
20	Guangxi	2010	0.745229	3455	4543
20	Guangxi	2011	0.772959	4211	5231
20	Guangxi	2012	0.786026	4934	6008
20	Guangxi	2013	0.802443	6035.35	7793
20	Guangxi	2014	0.816136	6675.07	8683
20	Guangxi	2015	0.824033	7581.98	9467
20	Guangxi	2016	0.828302	8351.25	10359
20	Guangxi	2017	0.838865	9436.59	11325
20	Guangxi	2018	0.866262	10617	12435
20	Guangxi	2019	0.870253	12045	13676
20	Guangxi	2020	0.889848	12431	14815
20	Guangxi	2021	0.905542	14165	16363
20	Guangxi	2022	0.921236	15899	17433
21	Hainan	2002	0.702226	1603	2423
21	Hainan	2003	0.720115	1645	2588
21	Hainan	2004	0.722816	1745	2818
21	Hainan	2005	0.701976	1969	3004
21	Hainan	2006	0.718082	2232	3256
21	Hainan	2007	0.747589	2557	3791
21	Hainan	2008	0.757713	2883	4390
21	Hainan	2009	0.758585	3089	4744
21	Hainan	2010	0.774023	3446	5275
21	Hainan	2011	0.787503	4166	6446
21	Hainan	2012	0.794664	4776	7408
21	Hainan	2013	0.801833	6376.18	8802
21	Hainan	2014	0.812784	7028.97	9913
21	Hainan	2015	0.815155	8210.25	10858
21	Hainan	2016	0.816664	8921.15	11843
21	Hainan	2017	0.828274	9599.39	12902
21	Hainan	2018	0.848398	10955.8	13989
21	Hainan	2019	0.867316	12417.5	15113
21	Hainan	2020	0.887038	13169	16279
21	Hainan	2021	0.90656	15487	18076
21	Hainan	2022	0.926081	17805	19117
22	Chongqing	2002	0.420793	1498	2098
22	Chongqing	2003	0.422682	1583	2215
22	Chongqing	2004	0.449372	1854	2510
22	Chongqing	2005	0.436302	2142	2809
22	Chongqing	2006	0.410896	2205	2874
22	Chongqing	2007	0.431937	2527	3509
22	Chongqing	2008	0.437091	2885	4126
22	Chongqing	2009	0.443247	3142	4478
22	Chongqing	2010	0.457846	3625	5277
22	Chongqing	2011	0.470333	4502	6480
22	Chongqing	2012	0.487483	5019	7383
22	Chongqing	2013	0.492692	6970.65	8493
22	Chongqing	2014	0.511362	7982.56	9490
22	Chongqing	2015	0.512982	8937.71	10505
22	Chongqing	2016	0.519877	9954.36	11549
22	Chongqing	2017	0.528244	10936.1	12638
22	Chongqing	2018	0.534559	11976.8	13781
22	Chongqing	2019	0.544134	13112.1	15133
22	Chongqing	2020	0.551535	14140	16361
22	Chongqing	2021	0.55948	16096	18100
22	Chongqing	2022	0.567425	18052	19313
23	Sichuan	2002	0.400908	1592	2108
23	Sichuan	2003	0.401429	1747	2230
23	Sichuan	2004	0.429695	2016	2519
23	Sichuan	2005	0.426756	2274	2803
23	Sichuan	2006	0.41774	2395	3002
23	Sichuan	2007	0.430135	2747	3547
23	Sichuan	2008	0.444883	3128	4121
23	Sichuan	2009	0.462152	4141	4462
23	Sichuan	2010	0.472074	3898	5087
23	Sichuan	2011	0.47814	4675	6129
23	Sichuan	2012	0.485816	5367	7001
23	Sichuan	2013	0.492737	7364.79	8381
23	Sichuan	2014	0.505014	8301.1	9348
23	Sichuan	2015	0.507144	9250.65	10247
23	Sichuan	2016	0.522965	10191.6	11203
23	Sichuan	2017	0.536799	11396.7	12227
23	Sichuan	2018	0.545336	12723.2	13331
23	Sichuan	2019	0.558796	14055.6	14670
23	Sichuan	2020	0.568974	14953	15929
23	Sichuan	2021	0.579972	16444	17575
23	Sichuan	2022	0.590971	17935	18672
24	Guzhou	2002	0.384062	1138	1490
24	Guzhou	2003	0.391656	1185	1565
24	Guzhou	2004	0.398699	1296	1722
24	Guzhou	2005	0.407213	1552	1877
24	Guzhou	2006	0.40833	1627	1985
24	Guzhou	2007	0.429154	1914	2374
24	Guzhou	2008	0.441551	2166	2797
24	Guzhou	2009	0.442923	2422	3005
24	Guzhou	2010	0.46289	2852	3472
24	Guzhou	2011	0.471835	3456	4145
24	Guzhou	2012	0.484371	3902	4753
24	Guzhou	2013	0.487451	5291.07	5898
24	Guzhou	2014	0.509405	5970.25	6671
24	Guzhou	2015	0.516039	6644.93	7387
24	Guzhou	2016	0.541214	7533.29	8090
24	Guzhou	2017	0.554867	8298.98	8869
24	Guzhou	2018	0.566662	9170.24	9716
24	Guzhou	2019	0.574521	10221.7	10756
24	Guzhou	2020	0.581116	10818	11642
24	Guzhou	2021	0.592737	12557	12856
24	Guzhou	2022	0.604358	14296	13707
25	Yunnan	2002	0.388226	1382	1609
25	Yunnan	2003	0.388943	1406	1697
25	Yunnan	2004	0.413251	1571	1864
25	Yunnan	2005	0.416127	1789	2042
25	Yunnan	2006	0.411831	2196	2250
25	Yunnan	2007	0.422442	2637	2634
25	Yunnan	2008	0.435412	2991	3103
25	Yunnan	2009	0.444132	2925	3369
25	Yunnan	2010	0.462484	3398	3952
25	Yunnan	2011	0.496573	4000	4722
25	Yunnan	2012	0.504897	4561	5417
25	Yunnan	2013	0.512317	5246.56	6724
25	Yunnan	2014	0.512686	6030.26	7456
25	Yunnan	2015	0.512473	6830.14	8242
25	Yunnan	2016	0.51896	7330.51	9020
25	Yunnan	2017	0.529888	8027.31	9862
25	Yunnan	2018	0.554784	9122.9	10768
25	Yunnan	2019	0.566002	10260.2	11902
25	Yunnan	2020	0.572684	11069	12842
25	Yunnan	2021	0.583309	12386	14197
25	Yunnan	2022	0.593934	13703	15147
26	Shanxi	2002	0.394551	1491	1596
26	Shanxi	2003	0.411227	1455	1676
26	Shanxi	2004	0.454666	1618	1867
26	Shanxi	2005	0.457096	1896	2053
26	Shanxi	2006	0.460477	2181	2260
26	Shanxi	2007	0.449581	2560	2645
26	Shanxi	2008	0.463566	2979	3136
26	Shanxi	2009	0.466748	3349	3438
26	Shanxi	2010	0.483253	3794	4105
26	Shanxi	2011	0.482696	4492	5028
26	Shanxi	2012	0.484455	5115	5763
26	Shanxi	2013	0.492285	6487.65	7092
26	Shanxi	2014	0.501332	7252.37	7932
26	Shanxi	2015	0.508439	7900.71	8689
26	Shanxi	2016	0.514742	8567.69	9396
26	Shanxi	2017	0.524831	9305.57	10265
26	Shanxi	2018	0.535283	10070.8	11213
26	Shanxi	2019	0.539886	10934.7	12326
26	Shanxi	2020	0.546505	11376	13316
26	Shanxi	2021	0.553593	13158	14745
26	Shanxi	2022	0.56068	14940	15704
27	Gansu	2002	0.452356	1153	1590
27	Gansu	2003	0.440644	1337	1673
27	Gansu	2004	0.449086	1464	1852
27	Gansu	2005	0.435663	1820	1980
27	Gansu	2006	0.451035	1855	2134
27	Gansu	2007	0.446338	2017	2329
27	Gansu	2008	0.45164	2401	2724
27	Gansu	2009	0.44748	2766	2980
27	Gansu	2010	0.472521	2942	3425
27	Gansu	2011	0.476112	3665	3909
27	Gansu	2012	0.490365	4146	4507
27	Gansu	2013	0.494933	5653.91	5589
27	Gansu	2014	0.501001	6147.78	6277
27	Gansu	2015	0.505008	6829.79	6936
27	Gansu	2016	0.505531	7487.03	7457
27	Gansu	2017	0.526934	8029.73	8076
27	Gansu	2018	0.537653	9064.55	8804
27	Gansu	2019	0.537942	9693.97	9629
27	Gansu	2020	0.536933	9923	10344
27	Gansu	2021	0.54303	11206	11433
27	Gansu	2022	0.549127	12489	12165
28	Qinhai	2002	0.399404	1386	1669
28	Qinhai	2003	0.413677	1563	1794
28	Qinhai	2004	0.414237	1676	1958
28	Qinhai	2005	0.406038	1976	2151
28	Qinhai	2006	0.436798	2179	2358
28	Qinhai	2007	0.441568	2447	2684
28	Qinhai	2008	0.454475	2897	3061
28	Qinhai	2009	0.458339	3209	3346
28	Qinhai	2010	0.469227	3775	3863
28	Qinhai	2011	0.475839	4537	4608
28	Qinhai	2012	0.487673	5339	5364
28	Qinhai	2013	0.495804	7505.93	6462
28	Qinhai	2014	0.51105	8235.14	7283
28	Qinhai	2015	0.515438	8566.49	7933
28	Qinhai	2016	0.520458	9222.15	8664
28	Qinhai	2017	0.539412	9902.65	9462
28	Qinhai	2018	0.550891	10352.4	10393
28	Qinhai	2019	0.554845	11343.1	11499
28	Qinhai	2020	0.563771	12134	12342
28	Qinhai	2021	0.573143	13300	13604
28	Qinhai	2022	0.582516	14466	14456
29	Ningxia	2002	0.465903	1418	1917
29	Ningxia	2003	0.455914	1637	2043
29	Ningxia	2004	0.461019	1927	2320
29	Ningxia	2005	0.453803	2094	2509
29	Ningxia	2006	0.451744	2247	2760
29	Ningxia	2007	0.458525	2529	3181
29	Ningxia	2008	0.462593	3095	3681
29	Ningxia	2009	0.45192	3348	4048
29	Ningxia	2010	0.46071	4013	4675
29	Ningxia	2011	0.470307	4727	5410
29	Ningxia	2012	0.48142	5351	6180
29	Ningxia	2013	0.479778	6739.82	7599
29	Ningxia	2014	0.487434	7676.49	8410
29	Ningxia	2015	0.488966	8414.87	9119
29	Ningxia	2016	0.501583	9138.4	9852
29	Ningxia	2017	0.51615	9982.09	10738
29	Ningxia	2018	0.524417	10789.6	11708
29	Ningxia	2019	0.532766	11464.6	12858
29	Ningxia	2020	0.518522	11724	13889
29	Ningxia	2021	0.522782	13536	15337
29	Ningxia	2022	0.527042	15348	16430
30	Xinjiang	2002	0.382052	1412	1863
30	Xinjiang	2003	0.415866	1465	2106
30	Xinjiang	2004	0.424027	1690	2245
30	Xinjiang	2005	0.437885	1924	2482
30	Xinjiang	2006	0.447138	2032	2737
30	Xinjiang	2007	0.459296	2351	3183
30	Xinjiang	2008	0.46127	2692	3503
30	Xinjiang	2009	0.460897	2951	3883
30	Xinjiang	2010	0.471445	3458	4643
30	Xinjiang	2011	0.476513	4398	5442
30	Xinjiang	2012	0.495309	5301	6394
30	Xinjiang	2013	0.508203	7103.14	7847
30	Xinjiang	2014	0.503455	7365.32	8724
30	Xinjiang	2015	0.497972	7697.95	9425
30	Xinjiang	2016	0.506324	8277	10183
30	Xinjiang	2017	0.516463	8712.56	11045
30	Xinjiang	2018	0.519967	9421.29	11975
30	Xinjiang	2019	0.518856	10318.4	13122
30	Xinjiang	2020	0.540535	10778	13889
30	Xinjiang	2021	0.547709	12821	15337
30	Xinjiang	2022	0.554883	14864	16430
