# Supplementary material for: Research on the impact of coupling and coordination of rural consumption power system on the consumption of rural residents in China
Source: PLoS One. 2025 Sep 2;20(9):e0329085. doi: 10.1371/journal.pone.0329085 (PMC12404374; doi:10.1371/journal.pone.0329085)
Supplement: S1 File — (XLSX) [file pone.0329085.s002.xlsx]

## Sheet: Sheet1
Indicator: Per capita disposable income of rural residents (yuan)
region	2022year	2021year	2020year	2019year	2018year	2017year	2016year	2015year	2014year	2013year	2012year	2011year	2010year	2009year	2008year	2007year	2006year	2005year	2004year	2003year	2002year
Beijing	34754	33303	30126	28928	26490	24240	22310	20569	18867	17101	15365	13742	12368	10942	10052	8948	7888	7041	5948	5429	5259
Tianjin City	29018	27955	25691	24804	23065	21754	20076	18482	17014	15353	13593	11941	9764	8441	7705	6845	6096	5475	4938	4502	4229
Hebei Province	19364	18179	16467	15373	14031	12881	11919	11051	10186	9188	8158	7187	6014	5194	4833	4324	3826	3501	3187	2865	2695
Shanxi Province	16323	15308	13878	12902	11750	10788	10082	9454	8809	7949	7064	6225	5263	4677	4480	3975	3420	3082	2738	2410	2236
Inner Mongolia Autonomous Region	19641	18337	16567	15283	13803	12584	11609	10776	9976	8985	7956	6942	5780	5143	4834	4089	3444	3070	2667	2312	2120
Liaoning Province	19908	19217	17450	16108	14656	13747	12881	12057	11191	10161	9061	8011	6671	5770	5415	4648	3995	3614	3247	2889	2716
Jilin Province	18134	17642	16067	14936	13748	12950	12123	11326	10780	9781	8741	7634	6341	5346	5001	4244	3682	3296	3025	2549	2315
Heilongjiang Province	18577	17889	16168	14982	13804	12665	11832	11095	10453	9369	8367	7382	6040	5075	4743	4046	3486	3168	2962	2479	2381
Shanghai	39729	38521	34911	33195	30375	27825	25520	23205	21192	19208	17452	15737	13702	12256	11250	9992	9015	8149	6993	6595	6178
Jiangsu Province	28486	26791	24198	22675	20845	19158	17606	16257	14958	13521	12133	10744	9067	7962	7322	6533	5791	5258	4740	4229	3972
Zhejiang Province	37565	35247	31930	29876	27302	24956	22866	21125	19373	17494	15806	14197	12277	10798	9927	8805	7763	7003	6210	5594	5096
Anhui Province	19575	18372	16620	15416	13996	12758	11720	10821	9916	8850	7826	6811	5776	4887	4529	3804	3152	2784	2617	2211	2187
Fujian Province	24987	23229	20880	19568	17821	16335	14999	13793	12650	11405	10164	8952	7573	6801	6299	5549	4900	4503	4132	3767	3565
Jiangxi Province	19936	18684	16981	15796	14460	13242	12138	11139	10117	9089	8103	7133	5991	5238	4835	4152	3541	3194	2837	2495	2335
Shandong Province	22110	20794	18753	17775	16297	15118	13954	12930	11882	10687	9506	8395	7034	6154	5671	5009	4387	3946	3519	3159	2955
Henan Province	18697	17533	16108	15164	13831	12719	11697	10853	9966	8969	7963	6989	5846	5064	4672	4021	3389	2970	2630	2292	2262
Hubei Province	19709	18259	16306	16391	14978	13812	12725	11844	10849	9692	8582	7540	6375	5464	5018	4276	3631	3268	3027	2669	2525
Hunan Province	19546	18295	16585	15395	14093	12936	11930	10993	10060	9029	8024	7082	6063	5262	4808	4134	3567	3262	2952	2619	2465
Guangdong Province	23598	22306	20143	18818	17168	15780	14512	13360	12246	11068	9999	8889	7484	6580	6122	5403	4901	4544	4247	3960	3836
Guangxi Zhuang Autonomous Region	17433	16363	14815	13676	12435	11325	10359	9467	8683	7793	6894	6003	5214	4517	4143	3579	3038	2708	2476	2225	2116
Hainan	19117	18076	16279	15113	13989	12902	11843	10858	9913	8802	7816	6801	5566	4984	4593	3949	3376	3102	2898	2651	2472
Chongqing Municipality	19313	18100	16361	15133	13781	12638	11549	10505	9490	8493	7526	6605	5378	4557	4193	3560	2911	2842	2536	2233	2112
Sichuan Province	18672	17575	15929	14670	13331	12227	11203	10247	9348	8381	7432	6505	5400	4714	4334	3711	3126	2905	2599	2290	2155
Guizhou Province	13707	12856	11642	10756	9716	8869	8090	7387	6671	5898	5159	4499	3768	3240	2996	2526	2097	1971	1796	1622	1535
Yunnan Province	15147	14197	12842	11902	10768	9862	9020	8242	7456	6724	5930	5170	4327	3661	3348	2821	2392	2155	1954	1766	1663
Tibet Autonomous Region	18209	16932	14598	12951	11450	10330	9094	8244	7359	6553	5698	4886	4123	3519	3166	2780	2429	2073	1858	1688	1460
Shaanxi Province	15704	14745	13316	12326	11213	10265	9396	8689	7932	7092	6285	5484	4477	3722	3373	2824	2396	2162	1953	1741	1648
Gansu Province	12165	11433	10344	9629	8804	8076	7457	6936	6277	5589	4931	4278	3747	3237	2938	2493	2269	2091	1942	1742	1645
Qinghai Province	14456	13604	12342	11499	10393	9462	8664	7933	7283	6462	5594	4806	4028	3477	3171	2771	2427	2206	2001	1828	1695
Ningxia Hui Autonomous Region	16430	15337	13889	12858	11708	10738	9852	9119	8410	7599	6776	5931	5125	4405	3978	3411	2938	2651	2435	2129	1984
Xinjiang Uygur Autonomous Region	16550	15575	14056	13122	11975	11045	10183	9425	8724	7847	6876	5853	4993	4150	3723	3364	2876	2593	2332	2176	1914
Indicators: Dependency ratio of elderly population (population sample survey) (%)
region	2022year	2021year	2019year	2018year	2017year	2016year	2015year	2014year	2013year	2012year	2011year	2009year	2008year	2007year	2006year	2005year	2004year	2003year	2002year
Beijing	37.3	19.3	14.7	14.4	16.3	15.2	13.5	10.5	10.5	10.5	10.7	12.6	12.9	12.7	14.3	13.7	14.1	14.3	13.9
Tianjin City	42.8	22.5	15.6	13.9	14.6	14.6	12.9	15.1	14.8	13.4	12.3	14	16	14	13.6	12.5	14.2	14.6	14.4
Hebei Province	52	22.7	19.3	18.4	16.8	15.4	14.2	12.9	12.6	12.5	11	11.9	11.6	11.9	11.3	11	10.7	10.3	10.7
Shanxi Province	42.7	19.4	14.9	13.9	11.9	11.5	12.1	11.1	10.5	10.4	10.2	10.8	10.7	10	9.6	10.9	9.8	10.2	10
Inner Mongolia Autonomous Region	38.9	19.1	13.3	12.8	14.3	12.1	12.4	12.1	11	10.1	8.7	10.9	10.5	10.7	10.3	10.6	9.9	10.3	9.7
Liaoning Province	43.7	26.7	21.6	20	18.6	17.4	16.8	15.7	12.9	12.5	13.8	14.9	14.8	13.9	13.8	12.9	12.3	12.8	10.6
Jilin Province	39.9	23.2	17.7	16.4	16.2	14.2	14.2	13.1	12.3	9.7	11.1	11.3	11.6	11.3	10.5	9.9	9.5	9.1	8.7
Heilongjiang Province	37.1	22.8	18.1	15.8	15.6	15.3	13.8	11.9	11.3	11.2	10	11	11.7	11.5	10.4	9.8	8.6	8.6	8.3
Shanghai	39.7	24	22.1	19.9	18.8	16.8	16.5	12.1	13.3	10.9	9.4	18	16.5	18.3	18.6	15.1	20.3	21.9	17.7
Jiangsu Province	47.1	25	21.2	19.9	19.2	18.6	17.2	16.3	16.5	15.3	14.2	16.2	15.8	15	15	14.8	14.7	15.8	13.9
Zhejiang Province	38.6	19.5	19.3	17.7	16.6	15.4	14.9	12.3	11.7	11.1	10.9	14.8	14.1	14.2	13.4	14.4	13.1	15.9	15.4
Anhui Province	51.1	23.4	20.7	19.4	19.1	16.2	15.7	14.5	14.8	14.4	14.7	14.4	15.5	15.3	14.9	15.1	12.2	11.7	12.2
Fujian Province	44	16.6	13.7	12.9	13.2	13.9	12.3	10.1	10.9	11.5	10	13.8	13.8	13.9	12.9	12	11.8	11.3	10.7
Jiangxi Province	49	18.6	14.6	13.9	14.2	13.9	13	13.2	12.6	11.5	10.8	11.6	12.2	13.1	12.7	12.7	11.4	10	10.8
Shandong Province	52.8	24.3	23.8	22.7	18.6	16.3	16.2	15.8	14.9	14.3	14.6	13.1	13.1	13	12.7	13.4	12.5	12.5	11.7
Henan Province	55.8	21.9	17.2	16.3	15.9	14.6	14.2	12.5	12.7	12.5	12.5	12.4	10.8	10.5	11.4	11.7	11.5	11.6	10.7
Hubei Province	46.4	22.5	18.3	17.3	17	15.9	15.3	13.9	13.2	14.3	13.4	13.5	13.5	13.3	13.4	12.8	11.3	11.1	12.9
Hunan Province	52.2	23.6	19.7	18.4	17.5	17	16	15.4	14.9	15.8	14.6	15.6	14.4	14.2	14.8	14.2	12.1	12.5	12.1
Guangdong Province	39	12.6	11.4	11	10.3	10.2	9.6	11	9.5	9.1	8.6	10	10.2	10	9.8	10.4	11.8	12.4	11.5
Guangxi Zhuang Autonomous Region	54.5	19.5	15	14.7	14.3	14.1	14.4	13.9	13.4	13.7	13.9	13.4	13.6	13.3	13.1	14.3	11.9	13.1	12.5
Hainan	43.4	15.5	13.1	11.3	11.4	11.5	11.8	10.5	11.2	9.9	9.4	12.4	12.9	12.7	12.5	12.6	11	11.5	11.4
Chongqing Municipality	49	26.5	22.6	21.1	20.6	19.8	18.7	20	18.6	18.3	17.4	16.5	17.3	16.8	16.6	16	16.9	12.8	12.8
Sichuan Province	49.6	26.3	23.2	21.8	19.8	19.5	18.2	20	18.1	16.4	16.8	17.3	16.1	15.7	16.4	16.2	12.2	12.2	12.2
Guizhou Province	54.3	18.2	17.5	17.1	14.5	14.1	13.9	13.4	13.5	13.5	13.6	12.4	12.4	12.9	12.5	12.9	11.3	11.4	10.4
Yunnan Province	43.7	16.2	13.7	13.2	11.6	11.6	11.6	12.1	11.1	10.7	10.6	12.3	11.3	10.6	10.8	11	11.1	10.3	10.3
Tibet Autonomous Region	44.2	8.4	8.9	8	8.2	7	8.1	7.9	7.2	7.5	6.7	9.6	9.3	9.3	9.3	9.3	9.4	9.1	9.4
Shaanxi Province	45.9	20.3	16.4	15	15.1	14.4	13.9	14.3	13.1	12.1	11.1	13.3	13	13.2	12.3	12	10.6	10.9	11.5
Gansu Province	47.4	19.2	16.1	15.9	14.3	13.6	12.7	12	12	12.5	12	11.5	11.5	10.9	10.4	10.4	9.3	9.5	9.1
Qinghai Province	43.9	14.2	11.9	10.4	11	9.9	9.7	9.5	9.8	9.7	8.1	9.7	9.6	9.2	9.9	8.6	8.3	8.5	7.9
Ningxia Hui Autonomous Region	42.9	14.4	13.6	12.7	11.6	10.7	10.2	9.2	9.7	9.2	7.4	9.5	9.2	8.9	8.5	8.9	8.3	8.4	7
Xinjiang Uygur Autonomous Region	41.3	11.5	11.9	10.2	10.4	10.3	10	9.5	8.8	9.3	9	9.2	10	9.5	9.4	9.3	8.7	7.8	8.9
Indicators: Dependency ratio of children and adolescents (population sample) (%)
region	2022year	2021year	2019year	2018year	2017year	2016year	2015year	2014year	2013year	2012year	2011year	2009year	2008year	2007year	2006year	2005year	2004year	2003year	2002year
Beijing	16.6	16.4	13.3	13.4	14.3	14.1	12.8	12.5	12.2	11.4	10.6	12.4	12.1	12	12.7	13	12.6	13.5	14.7
Tianjin City	18.5	18.7	13.2	13	14.6	14	12.7	13.9	14.5	15.1	13.4	12.8	14	14.6	15.6	16.3	17.2	18.6	19.5
Hebei Province	28.2	29.2	27.7	26.9	25.6	26.1	25.5	25.8	24.4	24.6	23.7	22.1	21.4	22.5	22.2	23.8	23.4	26.2	29.7
Shanxi Province	22	22.6	20.9	21.1	20.7	20.2	19.9	19.4	20.6	20.6	21.2	23.1	24.6	26.7	27.5	30	29.5	32.8	33.7
Inner Mongolia Autonomous Region	18.5	19	17	17.3	17.9	16.5	16.9	17.6	17.7	17.7	17.2	18.4	19.4	20.6	21.4	22.7	22.7	24.6	26.6
Liaoning Province	15	15.3	13.8	13.6	13.4	14	13.9	13.2	13.1	13	14.6	14.3	15.9	16.5	16.3	18.7	18.1	19.5	20.6
Jilin Province	15.1	15.5	15.7	16.3	16.5	16.5	15.5	15.7	15	15.3	16.2	15.4	15.6	16.8	16.7	18.6	17.7	19.6	21.1
Heilongjiang Province	12.7	13.3	13.1	13.7	12.8	12.9	13.5	14.7	15.2	15.3	14.6	15.6	16.3	16.9	18	19.1	18.5	20.4	22.2
Shanghai	13.7	13.5	13.6	13.1	13.1	12.5	12	12.6	11.7	10.3	9.9	9.6	10	10.2	10.5	11.4	11.6	11.8	14.1
Jiangsu Province	20.8	21.5	19.4	19.1	18.5	18.9	18.4	18.6	17.9	17.5	17.1	18.4	18.5	19.1	20.2	21.1	22.4	23.8	26.4
Zhejiang Province	18	18.3	17.9	18.7	16.2	17.2	17	15.4	15.1	15.6	16	18.5	18.6	19.6	20	21.6	20.9	22.3	22.7
Anhui Province	27.2	28.3	27.7	27.3	28.1	24.7	25	24.9	26	25.3	25.2	27.3	29.1	30.4	31.2	34.6	31.1	31.2	35.8
Fujian Province	26.5	27.2	23.1	22.7	25.7	25.5	23.9	23.5	22.5	22.4	20.6	23.4	24.6	24.4	24.7	25.4	26.7	30.3	29.6
Jiangxi Province	29.6	31.3	29	29	31.5	30.7	30.9	29.6	27.6	30.6	30.3	31.5	32.9	33.1	36.6	37.8	30.7	33.3	36
Shandong Province	27.3	28.1	26.6	27	25.5	23.7	22.7	21.7	21	22	21.1	21	20.9	20.6	20.3	21.5	23.3	25.3	25.9
Henan Province	33.2	34.8	31.3	31.5	30.5	30.1	30.3	29.8	29.5	29.1	29.4	26.6	27.4	28.3	29.4	29.9	30.1	32.6	34.8
Hubei Province	22.5	23.1	21.8	21.3	22	21.2	20.6	21.7	19.9	18.7	18.9	19.2	19.5	21.1	23.2	26.3	26.6	29.8	33.9
Hunan Province	27.6	28.7	29.9	28.7	26.5	26	26.2	25.8	25.7	26.5	25	24.1	22.9	23	25.2	26.3	25.5	27	28.6
Guangdong Province	25.7	26	21.2	22.6	22.3	22.2	20.9	21.9	21.9	21.4	22.6	23.1	25	26	27.8	30.1	37.6	40.5	37.6
Guangxi Zhuang Autonomous Region	34.3	35.5	32.1	32.1	32.7	31	33.5	31.9	31	33.2	32.1	30.6	31.8	31.8	32.3	35.6	29.7	31.1	31.9
Hainan	27.2	28.1	27.4	26.4	27.5	27.4	27.6	26	25.6	25.9	27.2	28.8	31	30.6	32.1	35	34.9	35.4	38.6
Chongqing Municipality	21.7	22.8	24.7	24.7	23.7	21.9	21.9	21.6	21.9	23.2	22.4	26.3	27.6	27.3	28.2	30.2	30.8	26.1	27.6
Sichuan Province	22.5	23.4	24.2	23.8	22.5	22.7	22.3	23.2	23.4	22.6	22.6	24.4	24.4	27.4	28.9	32.5	27.4	28.1	29.9
Guizhou Province	35.6	36.4	33.6	33.5	31	32.7	33	32.2	32.2	33.8	36.2	37.1	39.6	42.2	42.2	44.7	38.1	38.9	40.9
Yunnan Province	26.9	27.7	25	25	26.1	27.1	26.4	26.2	27.8	26.9	26.9	30.8	31.6	32.2	32.5	35.3	32.2	36	35.7
Tibet Autonomous Region	35.7	35.6	38.4	33.2	34.1	33.9	33.3	35.1	32.5	30.5	32	27	30.8	30.3	35.5	41	36	40.3	37
Shaanxi Province	24.5	24.9	19.8	19.3	21.3	19.9	20.2	20	20.1	18.3	19.6	21.3	22.2	23.8	25.5	27.2	27.3	29.3	32.1
Gansu Province	27.6	28.3	24	24.7	24.3	23.2	23.3	21.9	22.8	22.3	22.7	26	29	29	30.8	33.7	31	32.7	34.7
Qinghai Province	29.2	29.8	27.1	26.8	27.8	27	27.6	24.5	27.2	28.5	28	29.1	30.4	31.6	32.1	34.4	32.9	35.5	37.5
Ningxia Hui Autonomous Region	28	28.7	29.7	28.3	25.1	26.2	27.7	26.8	27.9	29.7	28.4	29.8	32.4	33.4	34.5	38.1	37.7	38.7	39
Xinjiang Uygur Autonomous Region	29.5	30.8	35.6	32.2	32.8	32.1	30.7	29.4	28.6	28.2	27.2	29.4	29.1	29.9	31.8	33.6	30.8	35.4	35.9
The number of students enrolled in ordinary high schools per 10,000 population in rural areas
region	2022	2021year	2020year	2019year	2018year	2017year	2016year	2015year	2014year	2013year	2012year	2011year	2010year	2009year	2008year	2007year	2006year	2005year	2004year	2003year	2002year
Beijing	18.262	18.5165	18.9048	18.2249	18.4639	18.8123	18.7099	19.6724	14.1361	17.9552	18.5769	21.7061	41.16	43.638	59.9775	66.6654	57.992	54.0714	18.1608	19.3743	11.498
Tianjin City	15.2414	15.0962	15.0283	12.5271	12.4639	12.6842	12.5805	13.3903	14.4349	21.8151	23.5249	28.8409	93.0338	95.6852	88.6716	99.4205	113.992	104.375	67.6827	57.3515	35.0501
Hebei Province	18.1339	17.4706	16.6205	15.0709	14.4189	13.7091	14.1454	10.6278	10.4028	10.8552	9.00284	11.1285	19.833	24.7877	25.9153	26.7172	25.8871	21.7878	18.6656	18.1643	13.6478
Shanxi Province	16.9594	21.6324	25.8349	26.5557	29.9483	29.8752	28.7134	28.0752	27.7924	30.7427	37.7699	42.3905	29.105	30.5446	30.5807	31.3049	31.2959	30.9598	22.5982	16.4739	9.97816
Inner Mongolia Autonomous Region	1.44562	1.56094	3.73239	7.54135	11.7746	7.95213	7.56033	7.63892	6.76529	2.86906	2.47624	12.0501	3.70455	4.72164	4.99322	6.55904	6.54274	9.96769	6.61218	7.5134	6.52984
Liaoning Province	3.23742	6.17739	8.89451	10.0692	12.5176	11.5106	5.317	6.09504	6.21147	6.94705	6.52785	6.54505	26.1062	26.0215	26.4675	26.3381	30.7249	31.3609	25.427	20.8047	16.9558
Jilin Province	13.8955	12.1943	10.4676	7.25646	6.027	3.88879	2.62427	2.03984	1.37621	1.85159	1.88531	7.59485	5.62373	6.92963	8.19468	11.8577	11.018	9.66279	12.2641	5.5391	4.64198
Heilongjiang Province	9.42311	9.43657	9.50137	7.23654	7.21993	6.24967	6.40129	5.81401	6.18334	6.28213	4.9092	5.98621	26.7888	26.7105	27.8072	27.1401	27.3943	23.7617	28.1674	24.9627	20.832
Shanghai	25.5833	21.9887	18.5865	14.2218	10.8819	7.2862	11.8771	11.5084	9.03175	8.28685	7.96863	8.60956	1.63008	1.57143	2.46311	2.72532	3.57207	21.4223	15.4478	10.4934	8.15737
Jiangsu Province	10.0744	8.28881	6.57219	4.73019	3.12464	3.07616	1.83269	2.62809	2.99025	2.27027	2.6157	4.76005	38.647	43.4366	63.0479	67.5138	76.7352	66.5138	95.4182	89.9056	77.2413
Zhejiang Province	23.9258	22.2433	20.9156	20.2422	18.7231	19.1796	15.4645	19.2376	16.5912	18.3628	18.9618	23.4539	8.42536	7.23503	8.08733	4.37715	13.7235	6.14169	1.40286	0.558913	0.921553
Anhui Province	5.09832	7.41942	9.5853	10.791	12.6789	12.625	17.6286	17.0658	18.2486	19.5881	20.6445	23.8698	38.21	38.0383	41.3545	37.7259	51.3893	43.5541	35.5135	33.1039	28.7274
Fujian Province	14.8801	16.1316	17.1746	18.169	19.3311	18.862	19.5142	20.4415	24.947	28.1938	30.2886	24.6434	25.0701	46.3317	63.5526	66.1481	48.2694	28.0656	26.9436	21.4489	19.3849
Jiangxi Province	12.9627	12.0706	11.0587	9.32612	8.45841	8.14967	7.70102	7.21322	7.57762	7.23789	6.90102	8.59376	24.6438	21.1962	17.0508	25.6148	30.0504	21.1292	17.5242	17.4586	11.231
Shandong Province	17.394	14.8328	12.2726	9.75232	7.56513	4.72972	4.50319	4.15403	5.63851	4.28032	8.48708	13.0937	8.30811	7.87781	7.27031	14.235	16.8302	13.1195	10.9196	10.7054	10.8764
Henan Province	20.988	18.4621	15.7874	13.3999	10.9832	9.72775	5.45916	7.08573	5.06614	5.47656	5.97488	5.59616	14.5477	19.5844	20.7712	23.1464	23.763	24.6392	18.9837	16.1362	16.5651
Hubei Province	10.9666	10.9618	10.9109	10.1946	10.1652	9.76686	9.75629	12.3711	12.3382	17.4579	21.8098	37.9362	61.336	53.6772	51.2115	49.587	56.2288	61.5702	40.377	32.3491	20.7734
Hunan Province	27.3632	24.6559	21.8412	18.2183	15.8111	14.5757	15.319	16.0781	15.2687	13.5213	12.7919	17.3201	29.1136	31.6722	40.1268	49.8285	60.4777	52.9465	38.3401	32.9597	31.4761
Guangdong Province	27.1563	27.4988	27.6736	27.9536	28.2536	27.3511	29.7713	28.1599	29.9543	32.7311	29.9288	34.8275	42.9731	36.5504	34.4807	39.3716	40.984	40.8893	51.8609	46.9291	37.8449
Guangxi Zhuang Autonomous Region	16.2024	15.8674	15.4654	11.8706	24.9392	23.2398	22.248	23.1548	21.7273	20.0979	5.27345	7.74251	2.23717	2.17581	2.24681	2.26645	2.44099	3.11866	4.78611	4.09555	4.44802
Hainan	39.0076	36.8995	34.6393	34.1922	32.4686	27.5835	18.2146	14.7408	14.3445	10.9811	11.1189	7.5	18.1858	23.3955	26.6509	26.6502	24.5322	20.7445	13.5754	10.3775	9.58054
Chongqing Municipality	30.0332	27.1857	24.2806	20.9084	18.2888	19.381	21.0939	20.3175	15.4516	16.7712	16.5793	18.0312	19.0096	24.3584	27.8577	23.6106	30.1496	98.9948	72.9949	10.1676	9.36976
Sichuan Province	17.1456	14.0804	10.942	7.63463	4.89068	5.18947	4.8899	5.15308	6.96866	6.45131	6.18834	6.142	7.2288	7.27786	8.37809	7.87581	9.42035	21.5934	20.5243	14.2193	11.5278
Guizhou Province	46.6406	39.1416	31.2407	23.8517	16.7581	13.0212	11.8725	7.81339	15.3094	10.0225	10.171	9.37145	9.25402	7.12863	6.76383	8.82387	6.28614	9.48387	9.20728	8.60826	13.4475
Yunnan Province	23.0781	22.3402	21.3188	19.8586	19.1539	15.1422	13.3161	10.6982	11.0189	11.412	13.3069	10.7578	7.19135	7.35035	7.28351	7.06962	7.37741	10.3129	9.02862	8.17487	7.8261
Tibet Autonomous Region	0	0	0	0	0	0	0	0	0	0	0	0
Shaanxi Province	29.5674	24.6898	19.5694	14.1883	9.70581	9.19795	11.7117	16.9262	18.8671	22.2881	25.6007	34.1267	112.921	107.154	109.141	110.548	111.35	100.272	79.0738	54.9776	47.9359
Gansu Province	8.15688	9.59036	10.8628	10.8716	12.0776	15.8594	17.0422	20.3697	16.8809	17.8111	18.1944	19.9299	26.367	25.515	26.2265	25.9293	27.6444	28.3515	35.6368	30.6601	23.5199
Qinghai Province	45.6943	42.2802	38.6245	31.3616	28.5236	25.6975	20.3031	18.4486	19.0751	12.5503	24.8173	25.2124	27.4695	33.8858	37.9329	48.0695	45.5345	30.0091	20.5465	18.2446	16.9476
Ningxia Hui Autonomous Region	47.6122	35.7276	23.3715	10.8853	0.568905	13.9338	13.6271	13.7793	14.0717	15.8312	14.7179	25.19	2.86364	6.67656	7.83824	11.8363	17.375	25.1541	30.5935	42.1701	41.634
Xinjiang Uygur Autonomous Region	15.8007	21.3993	26.7948	30.1919	35.3276	36.58	29.0274	25.2386	15.9387	12.1679	12.8058	12.7891	24.6739	25.8629	26.9844	28.5153	29.5637	30.4114	32.7282	31.6283	30.148
There are health technicians per 10,000 people in rural areas
region	2022year	2021year	2020year	2019year	2018year	2017year	2016year	2015year	2014year	2013year	2012year	2011year	2010year	2009year	2008year	2007year	2006year	2005year	2004year	2003year	2002year
Beijing	135	132.024	126.131	123.836	116.743	112.124	106.606	103.016	98.2036	95.8588	94.4177	89.8715	87.3089	86.6129	84.9238	83.3532	79.263	77.9584	78.0978	76.9231	76.9501
Tianjin City	91	88.638	82.1918	79.278	75.6327	71.6312	65.8351	63.0299	59.4122	57.5177	55.9507	54.6607	54.2725	55.2932	55.4422	57.0404	57.7674	58.581	59.082	60.1385	60.6753
Hebei Province	79	75.1074	69.6141	65.8117	62.0926	57.3897	53.3017	50.742	47.9995	45.6915	43.3627	41.7174	40.6172	38.1007	35.4128	35.0281	33.9374	33.528	32.8536	32.0579	32.1752
Shanxi Province	82	80.8908	76.9054	73.7489	70.3598	66.4672	64.2857	60.8127	59.3821	57.5389	56.257	53.7339	54.2529	54.3624	46.7898	42.794	44.2667	43.7258	44.2579	43.3917	42.9265
Inner Mongolia Autonomous Region	90	88.2083	84.1864	81.3251	77.7044	74.1471	69.9507	66.5164	63.087	60.3666	56.7776	53.2794	50.89	54.9227	44.8854	43.557	42.3602	42.6966	42.499	42.4141	42.198
Liaoning Province	81	78.9785	74.2891	72.2937	70.6362	67.5325	64.1322	60.9497	58.8114	58.3505	56.4114	53.8022	53.0514	52.1539	50.4983	50.1396	50.6907	49.5854	50.415	50.0475	49.3219
Jilin Province	93	91.4947	88.4118	77.0016	73.9936	66.5083	64.9007	60.8496	57.3051	54.6852	53.4099	51.0092	50.3822	48.3942	46.7813	46.0806	47.1906	46.2813	47.5083	47.5592	47.5732
Heilongjiang Province	82	79.552	76.4743	73.0261	69.3718	67.4904	63.933	61.0088	58.8137	56.6285	54.0279	51.56	50.0913	45.8181	42.3268	41.501	39.7332	39.4503	39.1145	39.3185	40.5717
Shanghai	95	92.0048	86.1736	82.4264	79.0303	75.7908	72.2335	69.2026	66.518	64.1748	61.609	59.7199	59.531	60.0905	59.5516	58.5756	55.499	54.7619	55.4223	57.8709	59.1944
Jiangsu Province	84	81.3404	78.5065	74.7786	69.8674	65.0243	61.6871	58.5689	55.3677	52.356	48.7685	43.6869	41.708	39.5647	37.5032	37.097	35.9718	33.8824	32.8725	32.5288	32.4602
Zhejiang Province	93	88.5474	84.7248	81.6	77.5068	74.5057	71.2451	67.7694	63.82	60.944	57.9771	55.0987	52.9649	50.4738	46.604	44.3065	42.3107	39.6914	37.6447	35.6187	34.3384
Anhui Province	77	71.1762	67.502	59.2909	54.9045	51.7583	48.6822	46.7144	44.689	42.3347	39.5115	36.4367	35.5044	34.0238	30.6112	28.5551	27.6923	26.1111	25.3693	24.7769	24.6257
Fujian Province	74	70.3129	66.907	63.621	60.2827	56.925	54.6813	53.4388	52.3447	50.8366	45.8474	41.9662	38.6948	35.6792	28.3869	26.1905	29.735	28.3666	28.4783	27.6699	30.725
Jiangxi Province	69	67.6777	63.3105	59.3003	54.7973	52.2501	49.1548	47.0234	44.9554	42.471	40.1564	37.0809	35.4101	34.0027	31.7727	28.9835	27.61	26.9079	27.591	27.0334	27.9962
Shandong Province	86	83.884	80.0197	77.4095	73.2857	68.6335	64.3437	62.6596	61.562	61.2559	54.6044	49.8396	46.8189	43.8226	39.9066	36.351	36.1693	35.013	34.9564	33.7644	33.6159
Henan Province	82	76.4545	71.0995	66.0438	63.0069	59.1108	55.9419	53.5924	51.3012	48.9397	44.9538	41.8877	39.6385	37.9361	32.8667	31.8269	32.0166	30.8316	29.2477	28.83	27.546
Hubei Province	80	78.2847	74.5866	70.221	69.4609	67.6999	65.3356	62.8889	57.7029	53.346	49.9395	46.5451	44.6578	43.1818	40.9385	39.8491	38.2926	37.6532	37.5219	36.5699	36.9535
Hunan Province	79	76.4422	74.9135	75.6476	65.8628	62.6564	59.2453	56.0544	51.6412	48.9545	45.0531	42.9266	40.9741	39.5723	36.3793	34.7128	32.1665	33.5915	31.1884	31.8325	31.2717
Guangdong Province	72	68.8426	65.7003	63.4638	61.1597	58.2736	55.87	52.92	50.7442	49.1304	46.9523	45.1469	43.559	41.5893	38.8254	37.3395	35.2468	32.3363	31.1053	30.5255	29.7218
Guangxi Zhuang Autonomous Region	82	78.2013	74.1184	68.5267	64.8676	62.2172	59.687	57.0983	54.2138	50.9195	47.0388	43.8238	41.128	35.6054	32.309	30.5369	28.3747	27.7253	25.6699	24.336	25.197
Hainan	81	78.9216	73.5178	68.0402	64.8676	62.1399	60.0836	57.8836	54.0598	52.2826	49.5604	48.6517	45.4545	43.8657	39.6956	38.4615	36.8421	36.3527	36.5526	35.8816	36.3636
Chongqing Municipality	79	77	74	72	67	62	59	55	52	42	45	36	34	31	27	25
Sichuan Province	83	80.3512	75.5226	72.1351	67.6	63.9764	60.0897	57.6135	55.5228	52.6575	48.1633	43.688	40.4723	37.0312	32.8828	31.4138	29.4283	28.7384	29.1718	29.4643	30.0986
Guizhou Province	83	80.3219	74.5982	69.5426	64.2334	59.4005	54.4439	50.5124	46.2333	42.924	36.1862	32.238	29.8936	27.3678	24.8331	23.4857	22.3035	21.9035	19.6465	20.0517	20.1199
Yunnan Province	85	81.1727	77.6154	72.0619	64.1718	60.4944	53.3889	48.8956	44.8958	41.629	36.0181	32.684	31.0952	29.5778	27.779	27.4036	27.0801	26.6067	25.7984	25.6856	25.3404
Tibet Autonomous Region	73
Shaanxi Province	96	93.2221	91.909	89.7059	83.4393	79.457	74.4966	69.0068	66.0047	62.8549	57.1165	52.3772	48.5676	46.0961	39.887	38.2147	37.6048	37.019	36.5662	36.683	37.0016
Gansu Province	83	80.7229	72.451	71.2635	62.5447	58.2474	53.4127	51.3278	49.9407	46.551	43.7647	41.4969	38.6328	35.7339	34.3395	33.4772	33.6082	32.613	32.2314	32.4399	32.0822
Qinghai Province	88	87.037	82.4621	80.339	75.9796	71.1604	63.5739	61.3518	58.8542	56.7426	51.3135	48.4155	44.2274	43.088	39.1697	36.7754	36.6788	35.9116	36.3636	37.0787	37.9962
Ningxia Hui Autonomous Region	85	83.5862	81.276	77.2664	74.7887	70.4965	64.3165	60.6725	58.7021	56.006	52.0486	49.3827	47.3934	45.44	42.7184	41.8033	39.0728	38.255	38.9456	39.8276	37.2378
Xinjiang Uygur Autonomous Region	80	77.3658	73.7066	72.6456	70	70.2016	70.4283	67.8407	65.9785	63.8512	60.6747	58.6966	56.7963	53.7286	50.1642	49.9761	48.6829	47.9104	50.8406	49.5346	47.2966
Rural Consumer Price Index (Prev Year=1)
region	2022year	2021year	2020year	2019year	2018year	2017year	2016year	2015year	2014year	2013year	2012year	2011year	2010year	2009year	2008year	2007year	2006year	2005year	2004year	2003year	2002year
Beijing	101.8	1.011	1.017	1.023	1.025	1.019	1.014	1.018	1.016	1.033	1.033	1.056	1.024	0.985	1.051	1.024	1.009	1.015	1.01	1.002	0.982
Tianjin City	101.9	1.013	1.02	1.027	1.02	1.021	1.021	1.017	1.019	1.031	1.027	1.049	1.035	0.99	1.054	1.042	1.015	1.015	1.023	1.01	0.996
Hebei Province	101.8	1.012	1.022	1.032	1.024	1.014	1.015	1.005	1.018	1.035	1.025	1.065	1.036	1.003	1.081	1.051	1.017	1.022	1.048	1.02	0.995
Shanxi Province	102.1	1.009	1.033	1.03	1.018	1.005	1.011	1.007	1.014	1.032	1.026	1.054	1.028	1.009	1.077	1.057	1.025	1.037	1.054	1.025	0.993
Inner Mongolia Autonomous Region	101.8	1.011	1.027	1.028	1.019	1.016	1.011	1.011	1.012	1.028	1.025	1.057	1.035	0.998	1.063	1.052	1.02	1.033	1.039	1.035	1.019
Liaoning Province	102	1.007	1.034	1.026	1.02	1.011	1.018	1.014	1.014	1.024	1.025	1.055	1.04	1.003	1.055	1.07	1.016	1.04	1.063	1.037	0.987
Jilin Province	102.1	1.01	1.031	1.034	1.023	1.018	1.019	1.016	1.015	1.029	1.024	1.054	1.041	1.007	1.052	1.071	1.02	1.019	1.051	1.015	1.003
Heilongjiang Province	101.9	1.008	1.029	1.032	1.019	1.018	1.021	1.011	1.016	1.031	1.029	1.064	1.049	1.012	1.072	1.056	1.024	1.023	1.052	1.012	0.995
Shanghai	102.5	1.012	1.017	1.025	1.016	1.017	1.032	1.024	1.027	1.023	1.028	1.052	1.031	0.996	1.058	1.032	1.012	1.01	1.022	1.001	1.005
Jiangsu Province	102.2	1.015	1.028	1.034	1.024	1.015	1.018	1.015	1.022	1.025	1.026	1.059	1.043	0.995	1.056	1.048	1.017	1.024	1.046	1.012	1.002
Zhejiang Province	102.2	1.014	1.028	1.032	1.022	1.02	1.018	1.014	1.022	1.024	1.023	1.056	1.037	0.982	1.053	1.044	1.01	1.012	1.046	1.029	0.993
Anhui Province	102	1.007	1.029	1.028	1.02	1.011	1.016	1.013	1.015	1.025	1.024	1.059	1.034	0.994	1.064	1.052	1.009	1.019	1.048	1.017	0.987
Fujian Province	101.9	1.003	1.021	1.027	1.015	1.008	1.015	1.017	1.019	1.023	1.024	1.053	1.034	0.979	1.046	1.054	1.003	1.028	1.043	1.01	0.998
Jiangxi Province	102	1.007	1.03	1.028	1.022	1.019	1.019	1.015	1.022	1.029	1.03	1.056	1.033	0.99	1.063	1.058	1.016	1.022	1.035	1.006	0.999
Shandong Province	101.7	1.01	1.036	1.036	1.027	1.014	1.018	1.009	1.015	1.025	1.02	1.059	1.035	1.001	1.062	1.053	1.01	1.024	1.046	1.015	0.999
Henan Province	101.5	1.008	1.033	1.031	1.02	1.012	1.02	1.012	1.016	1.029	1.024	1.061	1.038	1.004	1.079	1.055	1.015	1.021	1.054	1.014	1.006
Hubei Province	102.1	1	1.035	1.032	1.018	1.012	1.022	1.017	1.019	1.03	1.03	1.063	1.031	1	1.074	1.051	1.019	1.033	1.058	1.013	1.008
Hunan Province	101.8	1	1.029	1.031	1.02	1.011	1.019	1.011	1.014	1.025	1.016	1.056	1.032	0.996	1.074	1.069	1.012	1.028	1.057	1.041	0.994
Guangdong Province	102.2	1.001	1.03	1.046	1.019	1.008	1.02	1.013	1.021	1.027	1.029	1.056	1.032	0.978	1.058	1.035	1.016	1.027	1.037	1.004	0.986
Guangxi Zhuang Autonomous Region	101.9	1.005	1.035	1.041	1.022	1.011	1.017	1.015	1.019	1.024	1.033	1.064	1.034	0.975	1.085	1.068	1.009	1.016	1.049	1.013	0.993
Hainan	101.6	0.997	1.038	1.04	1.025	1.019	1.025	1.005	1.028	1.027	1.032	1.078	1.058	0.99	1.088	1.063	1.023	1.017	1.064	1.009	1.002
Chongqing Municipality	102.1	1.003	1.023	1.027	1.02	1.01	1.018	1.013	1.018	1.027	1.026	1.053	1.032	0.984	1.056	1.047	1.024	1.008	1.037	1.006	0.996
Sichuan Province	102	1.003	1.038	1.033	1.017	1.008	1.017	1.016	1.013	1.028	1.02	1.058	1.031	1.01	1.055	1.06	1.023	1.016	1.052	1.009	1
Guizhou Province	101.6	0.999	1.031	1.026	1.014	1.006	1.011	1.015	1.025	1.017	1.028	1.048	1.026	0.99	1.088	1.074	1.02	1.021	1.053	1.02	0.993
Yunnan Province	101.6	1.002	1.039	1.027	1.014	1.013	1.017	1.013	1.019	1.027	1.023	1.049	1.036	1.002	1.06	1.059	1.018	1.01	1.059	1.01	1.005
Tibet Autonomous Region	101.5
Shaanxi Province	102.1	1.013	1.025	1.029	1.023	1.011	1.012	1.011	1.018	1.036	1.031	1.056	1.047	1.018	1.067	1.052	1.004	1.018	1.032	1.035	1.004
Gansu Province	101.9	1.005	1.021	1.024	1.023	1.013	1.015	1.018	1.021	1.034	1.031	1.057	1.036	1.022	1.087	1.052	1.014	1.03	1.043	1.014	1.009
Qinghai Province	102.4	1.015	1.025	1.025	1.025	1.011	1.018	1.022	1.026	1.037	1.031	1.064	1.058	1.017	1.123	1.074	1.011	1.031	1.055	1.025	1.029
Ningxia Hui Autonomous Region	102.3	1.012	1.01	1.021	1.027	1.013	1.012	1.01	1.016	1.038	1.017	1.075	1.046	1.015	1.099	1.06	1.023	1.012	1.045	1.02	0.995
Xinjiang Uygur Autonomous Region	101.8	1.012	1.02	1.021	1.024	1.018	1.013	1.006	1.017	1.041	1.047	1.068	1.058	1.02	1.095	1.072	1.02	1.012	1.045	1.002	1.009
Index: Local Government Expenditure on Agriculture, Forestry and Water Resources (100 million yuan)
region	2022year	2021year	2020year	2019year	2018year	2017year	2016year	2015year	2014year	2013year	2012year	2011year	2010year	2009year	2008year	2007year	2006year	2005year	2004year	2003year	2002year
Beijing	462.79	497.87	497.33	584.62	576.04	518.35	443.55	424.78	343.67	297.62	222.69	187.34	158.64	142.01	121.77	102.51	60.9114	42.642	33.3335	26.1821	23.5004
Tianjin City	110.3	148.01	154.82	161.51	165.71	158.36	161.02	156.08	134.91	123.03	100.98	91.78	67.14	63.69	38.54	26.8	16.5335	12.8553	10.9356	8.0402	7.0515
Hebei Province	872.14	924.79	988.74	978.27	906.27	782.91	800.79	712.49	583.52	511.11	443.62	366.1	312.66	264.78	151.9	111.97	77.0718	69.4094	64.1816	35.7273	36.5934
Shanxi Province	576.87	514.23	653.68	626.04	581.34	477.91	432.02	394.46	327.85	339.69	309.63	241.45	201.71	198.47	109.69	84.54	60.0568	51.9031	51.0936	31.7184	29.1441
Inner Mongolia Autonomous Region	912.44	818.84	867.59	874.73	903.96	807.71	729.02	675.58	517.69	466.58	450.83	391.68	281	222.36	160.72	108.52	95.0066	78.7323	82.3141	42.2439	42.0215
Liaoning Province	463.34	409.44	504.83	502.57	461.74	459.23	480.73	446.07	443.85	466.52	405.02	329.2	289	240.71	149.29	121.8	81.146	74.8285	63.5474	47.0069	41.2073
Jilin Province	515.49	462.32	577.76	564.35	537.55	554.77	550.5	408.61	308.68	318.26	291.3	255.57	238.94	204.45	107.34	80.07	58.9327	46.191	40.2646	24.8389	28.3441
Heilongjiang Province	937.59	868.98	914.53	881.99	834.47	815.16	801.77	681.48	487.67	461.7	430.39	355.98	338.06	192.42	148.15	106.02	86.0996	65.8308	63.7498	47.9092	54.8731
Shanghai	388.62	455.77	473.8	523.1	469.88	456.53	327.41	267.37	202.34	187.25	217.97	161.54	151.93	107.45	78.97	62.6	41.7479	35.1207	29.536	23.7401	20.5901
Jiangsu Province	1108.36	1106.2	1091.25	1032.37	996.67	918.22	985.62	1008.6	899.31	868.34	754.09	618.13	489.16	403.27	276.16	193.63	124.556	98.9996	77.0486	66.7699	52.1469
Zhejiang Province	831.2	795.27	764.89	744.24	724.46	696.69	722.41	739.08	524.59	513.03	408.2	373.32	290.37	236.08	177.42	142.15	106.73	90.6512	78.5413	63.1671	52.844
Anhui Province	991.88	942.55	924.29	736.27	704.86	681.91	624.83	577.74	502.69	478.17	430.47	351.87	292.52	259.21	136.75	103.52	61.7027	53.3983	54.071	37.4701	32.8778
Fujian Province	410.37	366.61	450.05	442.06	431.51	447.7	410.58	441.86	320.32	312.22	244.16	207.89	160.34	120.89	80.43	61.49	43.6007	37.452	33.8679	30.1203	28.6358
Jiangxi Province	788.48	762.26	740.31	619.8	599.41	607.71	580.9	557.3	500.15	438.54	384.77	287.99	232.34	203.41	147.02	103.57	63.0408	51.5707	48.1247	28.506	26.7795
Shandong Province	1118.86	1026.95	1065.29	1075.98	998.5	953.59	943.44	964.42	772.84	748.14	673.82	564	465.98	369.35	235.3	163.01	110.454	91.7459	74.5625	63.1906	56.8912
Henan Province	1110.48	1015.22	1145.4	1059.7	1001.08	916.81	807.06	791.63	661.94	629.85	551.73	480.48	399.19	361.6	209.59	152.51	85.7697	73.4066	61.9999	43.1807	41.6219
Hubei Province	924.84	841.65	868.9	828.21	785.55	714.73	704.59	616.57	483.8	465.34	419.02	376.23	305.44	254.92	176.7	127.57	77.7962	63.3769	59.0109	32.9638	37.6559
Hunan Province	995.44	949.01	987.71	978.68	925.57	782.42	729.75	676.24	557.59	516.55	447.74	394.26	322.65	276.29	176.38	125.92	92.5754	79.4438	80.8839	42.4797	46.3891
Guangdong Province	1067.57	1109.47	1125.81	957.68	909.78	754.4	715.44	811.9	557.59	595.28	539.56	420.34	325.02	279.21	192.6	172.53	134.14	125.916	106.975	105.199	86.5322
Guangxi Zhuang Autonomous Region	737.07	757.8	904.38	747.21	656.58	646.87	573.48	497.53	391.29	371.9	369.06	314.86	260.26	210.74	139.4	89.82	63.3742	56.8077	55.2742	38.286	36.9653
Hainan	265.65	260.72	268.57	251.4	227.71	198.42	179.04	164.24	146.3	139.03	123.62	105.63	87.68	83.08	55.41	22.96	15.4378	14.8455	12.9554	9.1433	8.1488
Chongqing Municipality	393.85	406.26	416.76	389.53	366.77	347.57	347.99	331.33	291.62	281.94	256.35	198.91	159.18	125.42	76.72	55.97	43.8956	35.605	37.3582	20.9196	20.0785
Sichuan Province	1359.32	1330.1	1339.36	1288.42	1310.89	1023.13	988.71	926.65	826.59	741.78	654.95	545.7	401.76	322.76	242.61	175.65	125.76	107.454	118.715	58.9169	71.8439
Guizhou Province	692.15	730.74	1024.31	998.9	664.84	612.05	629.38	534.26	447.19	400.31	361.87	278.47	246.76	204.13	121.71	87.53	78.3912	66.4226	64.1481	35.3237	38.1472
Yunnan Province	888.43	919.74	1100.13	1117.2	842.2	674.82	712.92	641.52	594.45	538.97	518.6	409.8	327.21	267.28	177.77	127.6	103.238	90.1072	87.3072	63.2382	60.1853
Tibet Autonomous Region	371.87	340.54	415.44	445.01	364.64	238.09	243.28	200.27	169.24	148.79	142.62	126.53	89.11	84.71	62.87	40.31	16.6007	13.8519	11.7322	9.1829	9.8142
Shaanxi Province	733.21	694.26	742.25	684.18	626.79	545.4	543.3	520.58	445.97	419.62	376.45	333.79	267.16	220.72	146.29	100.09	93.7362	70.6602	82.5603	35.938	46.7805
Gansu Province	751.51	737.04	775.83	716.76	678.35	520.79	488.1	497.05	366.17	346.58	302.37	237.66	196.27	158.95	107.34	84.74	63.4885	52.6332	57.4919	30.5639	35.0153
Qinghai Province	275.13	251.05	279.8	324.09	267.85	233.12	232.35	204.41	190.04	159.69	134.31	104.74	69.5	57.85	42.44	29.27	21.7119	19.2932	20.5151	11.8127	12.1679
Ningxia Hui Autonomous Region	244.88	242.37	253.45	218.16	219.06	222.39	201.29	166.27	157.05	149.38	139.8	112.19	94.23	68.68	45.2	27.92	25.6724	21.2869	21.913	12.098	12.9549
Xinjiang Uygur Autonomous Region	950.09	849.55	1127.88	977.41	753.25	612.49	717.02	605.34	477.27	387.42	365.39	297.59	220.5	196.78	143.16	98.43	53.9211	41.1937	40.511	29.3846	26.1782
Proportion of urban population in total population
region	2022	2021year	2020year	2019year	2018year	2017year	2016year	2015year	2014year	2013year	2012year	2011year	2010year	2009year	2008year	2007year	2006year	2005year	2004year	2003year	2002year
Beijing	0.875916	0.875286	0.875286	0.851598	0.849909	0.855971	0.856492	0.857861	0.855827	0.858824	0.858518	0.859684	0.859327	0.85	0.849238	0.844869	0.843223	0.836151	0.57481	0.572518	0.569397
Tianjin City	0.851064	0.848507	0.847152	0.941516	0.937816	0.915603	0.897436	0.888117	0.873338	0.856028	0.835994	0.812826	0.795997	0.78013	0.772109	0.763229	0.757209	0.750719	0.547078	0.547442	0.542845
Hebei Province	0.616577	0.611439	0.60075	0.587351	0.574199	0.55824	0.540068	0.518856	0.497337	0.484083	0.469705	0.456582	0.444954	0.437447	0.418944	0.402564	0.387649	0.376879	0.266148	0.267264	0.213575
Shanxi Province	0.639471	0.634195	0.625215	0.635116	0.620217	0.604843	0.589072	0.57289	0.556122	0.539745	0.521702	0.501123	0.480414	0.459877	0.451187	0.440318	0.429926	0.421162	0.293459	0.287098	0.280383
Inner Mongolia Autonomous Region	0.685964	0.682083	0.67499	0.666253	0.656069	0.644472	0.633005	0.620492	0.60882	0.597149	0.583604	0.568826	0.555016	0.534174	0.517185	0.501441	0.486542	0.47191	0.377086	0.363765	0.355856
Liaoning Province	0.730045	0.728068	0.721504	0.693009	0.69168	0.683905	0.681535	0.680498	0.675539	0.66827	0.658514	0.641014	0.621029	0.603548	0.600463	0.591903	0.589792	0.587065	0.473445	0.466603	0.462465
Jilin Province	0.637138	0.633684	0.626511	0.640523	0.626409	0.609264	0.596026	0.582855	0.571158	0.558846	0.547443	0.538716	0.533309	0.533212	0.532187	0.531502	0.529563	0.525037	0.443883	0.442093	0.436391
Heilongjiang Province	0.662149	0.65696	0.655944	0.70169	0.681695	0.661959	0.649437	0.635024	0.616408	0.600382	0.585929	0.572713	0.556744	0.554888	0.553987	0.538964	0.53492	0.53089	0.474237	0.459077	0.452951
Shanghai	0.893333	0.89313	0.893087	0.864168	0.86303	0.860097	0.862181	0.860862	0.880827	0.883987	0.886203	0.889643	0.892749	0.885973	0.886035	0.886628	0.886965	0.891005	0.598145	0.589689	0.594749
Jiangsu Province	0.744216	0.739447	0.734458	0.672807	0.663509	0.655467	0.646343	0.638124	0.626857	0.621338	0.614532	0.609373	0.605795	0.556082	0.54303	0.532047	0.518939	0.505008	0.40191	0.378443	0.335464
Zhejiang Province	0.733769	0.726606	0.721707	0.642353	0.630161	0.623501	0.616765	0.609023	0.606621	0.608402	0.608795	0.610952	0.616119	0.579037	0.575979	0.572066	0.565063	0.560208	0.248541	0.238315	0.229736
Anhui Province	0.601599	0.59398	0.583292	0.583224	0.569289	0.552419	0.533897	0.51622	0.498583	0.481964	0.465708	0.447756	0.430082	0.420975	0.405053	0.387055	0.371031	0.355065	0.215449	0.213979	0.209869
Fujian Province	0.701289	0.696919	0.687575	0.638627	0.632066	0.62337	0.613546	0.603163	0.596198	0.590219	0.581619	0.571089	0.57108	0.551009	0.530091	0.51412	0.504045	0.493956	0.295158	0.284109	0.320803
Jiangxi Province	0.620804	0.614567	0.604337	0.593224	0.577	0.559521	0.54226	0.52553	0.509152	0.493744	0.478212	0.458426	0.44061	0.431859	0.413636	0.398123	0.386725	0.369984	0.266091	0.252311	0.242956
Shandong Province	0.64538	0.63943	0.630497	0.612903	0.610003	0.604206	0.588689	0.569025	0.549042	0.536836	0.523074	0.508019	0.496975	0.48321	0.476054	0.467492	0.460952	0.450043	0.321479	0.310501	0.290038
Henan Province	0.570604	0.564505	0.55427	0.518028	0.503548	0.487842	0.472796	0.457788	0.442198	0.43069	0.418695	0.4026	0.385008	0.377042	0.360272	0.343376	0.324744	0.306503	0.21643	0.201719	0.194279
Hubei Province	0.646646	0.640823	0.628895	0.609921	0.603008	0.592818	0.580969	0.568718	0.55674	0.545188	0.534856	0.518056	0.497032	0.459965	0.451935	0.44306	0.438082	0.432049	0.36225	0.310322	0.30185
Hunan Province	0.603119	0.597101	0.58766	0.596235	0.582517	0.564903	0.543245	0.521844	0.502193	0.486212	0.469954	0.452059	0.433029	0.431939	0.421473	0.404563	0.387102	0.37006	0.212079	0.211419	0.208182
Guangdong Province	0.747808	0.746295	0.741524	0.65866	0.64966	0.642616	0.63915	0.638294	0.634694	0.639929	0.646681	0.649498	0.661814	0.634057	0.63368	0.631366	0.630057	0.606809	0.41685	0.410792	0.312973
Guangxi Zhuang Autonomous Region	0.556568	0.550725	0.541941	0.508631	0.500101	0.489912	0.478896	0.469133	0.458491	0.447051	0.434171	0.417186	0.4	0.392092	0.381645	0.362416	0.346472	0.336266	0.184406	0.182068	0.179179
Hainan	0.614411	0.609804	0.602767	0.562814	0.562118	0.552469	0.54441	0.531217	0.519231	0.513043	0.502198	0.497753	0.498274	0.491898	0.480094	0.472189	0.460526	0.451691	0.372288	0.26555	0.259604
Chongqing Municipality	0.709617	0.7033	0.694609	0.654642	0.642428	0.626908	0.613505	0.598697	0.585935	0.575556	0.564034	0.545516	0.529983	0.515915	0.499824	0.482955	0.46688	0.452109	0.281358	0.268969	0.256378
Sichuan Province	0.583473	0.578237	0.567316	0.539456	0.524216	0.508747	0.492789	0.477306	0.463079	0.448884	0.434879	0.417535	0.40174	0.387049	0.374048	0.355974	0.343004	0.330005	0.23663	0.218966	0.206853
Guizhou Province	0.548237	0.543354	0.531623	0.461538	0.447671	0.433342	0.417775	0.399946	0.381833	0.364813	0.353778	0.343626	0.338028	0.298841	0.291157	0.282489	0.274526	0.268633	0.155372	0.152493	0.149206
Yunnan Province	0.517153	0.510448	0.500424	0.504031	0.490963	0.47752	0.459269	0.440703	0.422738	0.408748	0.395379	0.368831	0.347023	0.339969	0.329958	0.315906	0.30493	0.295056	0.157237	0.155768	0.153632
Tibet Autonomous Region	0.373626	0.36612	0.357923	0.307479	0.30226	0.297994	0.288235	0.272727	0.252308	0.233438	0.222222	0.223301	0.226667	0.222973	0.219178	0.214533	0.210526	0.207143	0.15211	0.144946	0.13802
Shaanxi Province	0.64004	0.636318	0.626549	0.584178	0.571356	0.557889	0.544657	0.531721	0.518683	0.507624	0.495643	0.47012	0.457564	0.434934	0.420925	0.406149	0.391187	0.372358	0.248506	0.242977	0.235544
Gansu Province	0.542135	0.533333	0.522191	0.511758	0.500199	0.48295	0.462698	0.445105	0.426709	0.408356	0.391765	0.373433	0.361328	0.348728	0.335555	0.322606	0.310954	0.300196	0.232029	0.225631	0.213265
Qinghai Province	0.615126	0.609428	0.600337	0.571186	0.558773	0.540956	0.525773	0.512998	0.503472	0.490368	0.476357	0.463028	0.447602	0.420108	0.407942	0.400362	0.392336	0.392265	0.272373	0.269206	0.265823
Ningxia Hui Autonomous Region	0.663462	0.66069	0.649098	0.580195	0.570423	0.560284	0.546763	0.539474	0.523599	0.510511	0.497724	0.492284	0.478673	0.4608	0.449838	0.440984	0.430464	0.422819	0.353309	0.342198	0.295239
Xinjiang Uygur Autonomous Region	0.579049	0.572422	0.565251	0.511528	0.502381	0.486694	0.477348	0.467505	0.455484	0.4407	0.435863	0.43236	0.430206	0.398333	0.396527	0.391408	0.379512	0.371642	0.35971	0.357876	0.350655
